# Supplementary material for: Mechanistic Insight Into Cadmium- and Zinc-Induced Inactivation of the Candida albicans Pif1 Helicase
Source: Front Mol Biosci. 2022 Jan 21;8:778647. doi: 10.3389/fmolb.2021.778647 (PMC8815974; doi:10.3389/fmolb.2021.778647)
Supplement: Supplementary file 1 [file DataSheet3.ZIP]

Archive with 21 entries (20 files):
- Supplement 3,Grey value.xlsx
- Supplement 3.docx
- Supplement 3.tif
- The original image/
- The original image/ATP dATP-First, the original image.tif
- The original image/ATP dATP-Second, the original image.tif
- The original image/ATP dATP-Third, the original image.tif
- The original image/CTP dCTP-First, the original image.tif
- The original image/CTP dCTP-Second, the original image.tif
- The original image/CTP dCTP-Third, the original image.tif
- The original image/dTTP-First,the original image.tif
- The original image/dTTP-Second,the original image.tif
- The original image/dTTP-Third,the original image.tif
- The original image/GTP -Third, the original image.tif
- The original image/GTP dGTP-First, the original image.tif
- The original image/GTP dGTP-Second, the original image.tif
- The original image/GTP(d) -Third, the original image.tif
- The original image/UTP dUTP-First, the original image.tif
- The original image/UTP dUTP-Second, the original image.tif
- The original image/UTP(d)-Third, the original image.tif
- The original image/UTP-Third, the original image.tif
