# Supplementary material for: Mechanistic Insight Into Cadmium- and Zinc-Induced Inactivation of the Candida albicans Pif1 Helicase
Source: Front Mol Biosci. 2022 Jan 21;8:778647. doi: 10.3389/fmolb.2021.778647 (PMC8815974; doi:10.3389/fmolb.2021.778647)
Supplement: Supplementary file 1 [file DataSheet3.ZIP › Supplement 3,Grey value.xlsx]

## Sheet: Sheet1
ATP dATP	First
No.	Label	Type	Volume (Int)	Adj. Vol. (Int)	Mean Bkgd. (Int)	Abs. Quant.	Rel. Quant.	# of Pixels	Min. Value (Int)	Max. Value (Int)	Mean Value (Int)	Std. Dev.	Area (mm2)
1	U1	Unknown	34872136	6.86414e+06	6801.36	N/A	N/A	4118	4820	15692	8468.22	2285.52	38.7325
2	U2	Unknown	71229204	3.54222e+07	8695.24	N/A	N/A	4118	5532	51860	17297	10355.6	38.7325
3	U3	Unknown	36325448	7.28393e+06	7052.34	N/A	N/A	4118	4996	16040	8821.14	2538.35	38.7325
4	U4	Unknown	71710000	3.49646e+07	8923.11	N/A	N/A	4118	6820	49364	17413.8	10321.1	38.7325
5	U5	Unknown	30767031	3.93697e+06	6515.31	N/A	N/A	4118	4860	65535	7471.35	2098.43	38.7325
6	U6	Unknown	73450225	4.09757e+07	7885.98	N/A	N/A	4118	5576	65535	17836.4	11503.7	38.7325
7	U7	Unknown	35301100	5.78592e+06	7167.36	N/A	N/A	4118	5340	29500	8572.39	1991.98	38.7325
8	U8	Unknown	75571372	4.09195e+07	8414.73	N/A	N/A	4118	5964	53992	18351.5	11608	38.7325		The original data of the unwinding ratio
9	U9	Unknown	35441684	4.76793e+06	7448.7	N/A	N/A	4118	5740	16520	8606.53	1471.21	38.7325		Unwinding (%)	First	Second	Third	Average	Stdev
ATP dATP	Second														ATP(100μM)	81.7046	81.9345	83.319	82.3194	0.873301
No.	Label	Type	Volume (Int)	Adj. Vol. (Int)	Mean Bkgd. (Int)	Abs. Quant.	Rel. Quant.	# of Pixels	Min. Value (Int)	Max. Value (Int)	Mean Value (Int)	Std. Dev.	Area (mm2)		ATP(5000μM)	90.1931	84.2278	84.8749	86.4319	3.27329
1	U1	Unknown	21014663	3.68456e+06	12290.9	N/A	N/A	1410	9983	22270	14904	2861.33	35.2196		datp(100μM)	80.5661	84.0575	83.9805	82.868	1.99388
2	U2	Unknown	37898381	1.86907e+07	13622.5	N/A	N/A	1410	9846	65535	26878.3	14469.4	35.2196		dATP(5000μM)	86.2035	84.3071	84.5717	85.0274	1.02705
3	U3	Unknown	20839560	2.7111e+06	12857.1	N/A	N/A	1410	10724	20487	14779.8	2565.53	35.2196		CTP(100μM)	80.0611	87.2214	73.3189	80.2005	6.95228
4	U4	Unknown	36498695	1.62741e+07	14343.7	N/A	N/A	1410	10200	57713	25885.6	12220.1	35.2196		CTP(5000μM)	90.1028	95.7851	86.9535	90.9471	4.4759
5	U5	Unknown	21061182	3.2267e+06	12648.6	N/A	N/A	1410	10693	20998	14937	2326.94	35.2196		dCTP(100μM)	79.4312	85.8015	72.1823	79.1383	6.81434
6	U6	Unknown	38128096	1.92111e+07	13416.3	N/A	N/A	1410	9899	65535	27041.2	14379.2	35.2196		dCTP(5000μM)	93.8086	90.6428	83.5905	89.3473	5.23081
7	U7	Unknown	22565703	3.05803e+06	13835.2	N/A	N/A	1410	11188	21772	16004	2567.73	35.2196		GTP(100μM)	32.3025	53.5828	57.8663	47.9172	13.6913
8	U8	Unknown	40465179	1.84084e+07	15643.1	N/A	N/A	1410	10635	65246	28698.7	13257.7	35.2196		GTP(5000μM)	30.9064	24.8797	26.7729	27.5197	3.08198
9	U9	Unknown	18980279	1.97967e+06	12057.2	N/A	N/A	1410	9125	16358	13461.2	1395.89	35.2196		dGTP(100μM)	51.5847	47.4744	50.1622	49.7404	2.08734
ATP dATP	Third														dGTP(5000μM)	40.5717	28.7442	42.8686	37.3948	7.5792
No.	Label	Type	Volume (Int)	Adj. Vol. (Int)	Mean Bkgd. (Int)	Abs. Quant.	Rel. Quant.	# of Pixels	Min. Value (Int)	Max. Value (Int)	Mean Value (Int)	Std. Dev.	Area (mm2)		dTTP(100μM)	57.509	59.6737	57.0531	58.0786	1.40009
1	U1	Unknown	24872566	3.6785e+06	12110.9	N/A	N/A	1750	10211	21545	14212.9	2932.51	43.7125		dTTP(5000μM)	49.4576	49.1185	45.275	47.9504	2.32311
2	U2	Unknown	43536640	2.05512e+07	13134.5	N/A	N/A	1750	9910	65223	24878.1	13506.8	43.7125		UTP(100μM)	52.6534	39.7557	37.0991	43.1694	8.3201
3	U3	Unknown	23406426	3.07511e+06	11617.9	N/A	N/A	1750	9944	20826	13375.1	2856.21	43.7125		UTP(5000μM)	47.8633	60.2397	57.4358	55.1796	6.48931
4	U4	Unknown	39857069	1.82985e+07	12319.2	N/A	N/A	1750	9368	62611	22775.5	12618	43.7125		dUTP(100μM)	52.0839	38.641	37.4194	42.7148	8.13689
5	U5	Unknown	24559328	3.22372e+06	12191.8	N/A	N/A	1750	10533	20741	14033.9	2646.83	43.7125		dUTP(5000μM)	55.6027	60.5969	59.0373	58.4123	2.55509
6	U6	Unknown	42979250	2.02676e+07	12978.1	N/A	N/A	1750	9658	65535	24559.6	13744.8	43.7125
7	U7	Unknown	23878827	3.21096e+06	11810.2	N/A	N/A	1750	9797	21957	13645	3029.22	43.7125
8	U8	Unknown	43292900	1.97788e+07	13436.6	N/A	N/A	1750	9312	65535	24738.8	14850.7	43.7125		The original data of the unwinding ratio
9	U9	Unknown	25139986	2.17765e+06	13121.3	N/A	N/A	1750	10621	17215	14365.7	1306.22	43.7125		Unwinding (%)	100μM	Stdev	5000μM	Stdev
CTP dCTP	First														ATP	82.3194	0.8733	86.4319	3.27329
No.	Label	Type	Volume (Int)	Adj. Vol. (Int)	Mean Bkgd. (Int)	Abs. Quant.	Rel. Quant.	# of Pixels	Min. Value (Int)	Max. Value (Int)	Mean Value (Int)	Std. Dev.	Area (mm2)		d ATP	82.868	1.99388	85.0274	1.02705
1	U1	Unknown	38387147	7.71181e+06	7518.47	N/A	N/A	4080	5927	16037	9408.61	2437	41.2706		CTP	80.2005	6.95228	90.9471	4.4759
2	U2	Unknown	74797112	3.78418e+07	9057.67	N/A	N/A	4080	6788	45789	18332.6	9527.67	41.2706		d CTP	79.1383	6.81434	89.3473	5.23081
3	U3	Unknown	37466107	7.50386e+06	7343.69	N/A	N/A	4080	5882	15481	9182.87	2715.56	41.2706		GTP	47.9172	13.6913	27.5197	3.08198
4	U4	Unknown	75955161	3.58543e+07	9828.63	N/A	N/A	4080	6315	47452	18616.5	9482.96	41.2706		d GTP	49.7404	2.08734	37.3948	7.5792
5	U5	Unknown	37245383	3.71438e+06	8218.38	N/A	N/A	4080	5997	56682	9128.77	2892.91	41.2706		d TTP	58.0786	1.40009	47.9504	2.32311
6	U6	Unknown	81472980	4.06917e+07	9995.42	N/A	N/A	4080	6243	65535	19968.9	13437.1	41.2706		UTP	43.1694	8.3201	55.1796	6.48931
7	U7	Unknown	36979743	2248743	8512.5	N/A	N/A	4080	6019	18061	9063.66	2320.36	41.2706		d UTP	42.7148	8.13689	58.4123	2.55509
8	U8	Unknown	88343342	4.09483e+07	11616.4	N/A	N/A	4080	7564	62140	21652.8	11460.8	41.2706
9	U9	Unknown	41619277	6.87639e+06	8515.41	N/A	N/A	4080	5786	14778	10200.8	1670.1	41.2706
CTP dCTP	Second
No.	Label	Type	Volume (Int)	Adj. Vol. (Int)	Mean Bkgd. (Int)	Abs. Quant.	Rel. Quant.	# of Pixels	Min. Value (Int)	Max. Value (Int)	Mean Value (Int)	Std. Dev.	Area (mm2)
1	U1	Unknown	23412272	1.88524e+06	11390	N/A	N/A	1890	9790	17784	12387.5	1813.22	45.088
2	U2	Unknown	37856456	1.3508e+07	12882.8	N/A	N/A	1890	9590	51304	20029.9	10101.3	45.088
3	U3	Unknown	23262248	1788608	11361.7	N/A	N/A	1890	9613	17873	12308.1	1759.23	45.088
4	U4	Unknown	35879311	1.14487e+07	12926.2	N/A	N/A	1890	8927	49946	18983.8	9742.28	45.088
5	U5	Unknown	23564543	511143	12197.6	N/A	N/A	1890	9808	16098	12468	1545.07	45.088
6	U6	Unknown	38402475	1.2256e+07	13834.1	N/A	N/A	1890	9638	50826	20318.8	10011.8	45.088
7	U7	Unknown	24594738	1.19599e+06	12380.3	N/A	N/A	1890	9583	22199	13013.1	1881.22	45.088
8	U8	Unknown	38235809	1.22257e+07	13762	N/A	N/A	1890	8957	55734	20230.6	11265.9	45.088
9	U9	Unknown	23781254	640156	12244	N/A	N/A	1890	10035	15216	12582.7	893.092	45.088
CTP dCTP	Third
No.	Label	Type	Volume (Int)	Adj. Vol. (Int)	Mean Bkgd. (Int)	Abs. Quant.	Rel. Quant.	# of Pixels	Min. Value (Int)	Max. Value (Int)	Mean Value (Int)	Std. Dev.	Area (mm2)
1	U1	Unknown	28023658	4.84338e+06	13667.6	N/A	N/A	1696	11191	39764	16523.4	5072.89	42.3637
2	U2	Unknown	40456885	1.54405e+07	14750.2	N/A	N/A	1696	10344	62467	23854.3	12271.5	42.3637
3	U3	Unknown	25952022	5.07414e+06	12310.1	N/A	N/A	1696	10671	29017	15301.9	4732.51	42.3637
4	U4	Unknown	37566635	1.52975e+07	13130.4	N/A	N/A	1696	9923	57795	22150.1	11467.5	42.3637
5	U5	Unknown	25304901	2.41305e+06	13497.5	N/A	N/A	1696	11290	23993	14920.3	3211.86	42.3637
6	U6	Unknown	41346881	1.82138e+07	13639.8	N/A	N/A	1696	10530	65373	24379.1	13842.5	42.3637
7	U7	Unknown	24586443	2.27795e+06	13153.6	N/A	N/A	1696	10717	24235	14496.7	3527.03	42.3637
8	U8	Unknown	42616397	1.37349e+07	17029.2	N/A	N/A	1696	10008	65475	25127.6	14767.7	42.3637
9	U9	Unknown	25532608	2.13099e+06	13798.1	N/A	N/A	1696	11242	18790	15054.6	1453.98	42.3637
GTP dGTP	First
No.	Label	Type	Volume (Int)	Adj. Vol. (Int)	Mean Bkgd. (Int)	Abs. Quant.	Rel. Quant.	# of Pixels	Min. Value (Int)	Max. Value (Int)	Mean Value (Int)	Std. Dev.	Area (mm2)
1	U1	Unknown	33416856	9.45687e+06	11676.4	N/A	N/A	2052	9040	36068	16285	6785.8	48.9526
2	U2	Unknown	39747920	1.28001e+07	13132.5	N/A	N/A	2052	8844	49508	19370.3	9266.19	48.9526
3	U3	Unknown	33591656	1.06351e+07	11187.4	N/A	N/A	2052	9092	38324	16370.2	7726.19	48.9526
4	U4	Unknown	37099528	1.14956e+07	12477.5	N/A	N/A	2052	8872	41704	18079.7	7940.53	48.9526
5	U5	Unknown	51337549	2.60903e+07	12303.7	N/A	N/A	2052	9156	65535	25018.3	18004	48.9526
6	U6	Unknown	36502576	1.05243e+07	12660	N/A	N/A	2052	8884	35052	17788.8	5855.4	48.9526
7	U7	Unknown	35957988	1.23349e+07	11512.2	N/A	N/A	2052	8700	48796	17523.4	9537.42	48.9526
8	U8	Unknown	35154256	6.85914e+06	13789	N/A	N/A	2052	8896	38408	17131.7	6837.2	48.9526
9	U9	Unknown	29379888	1.88331e+06	13399.9	N/A	N/A	2052	9900	17656	14317.7	1240.93	48.9526
GTP dGTP	Second
No.	Label	Type	Volume (Int)	Adj. Vol. (Int)	Mean Bkgd. (Int)	Abs. Quant.	Rel. Quant.	# of Pixels	Min. Value (Int)	Max. Value (Int)	Mean Value (Int)	Std. Dev.	Area (mm2)
1	U1	Unknown	27084980	9.94605e+06	12419.5	N/A	N/A	1380	9744	43028	19626.8	8706.15	34.4704
2	U2	Unknown	34164560	1.48393e+07	14003.8	N/A	N/A	1380	10432	58120	24756.9	11202.4	34.4704
3	U3	Unknown	28531432	1.13478e+07	12451.9	N/A	N/A	1380	9164	47080	20675	9658.9	34.4704
4	U4	Unknown	31217068	1.2601e+07	13489.9	N/A	N/A	1380	9128	52236	22621.1	9791.2	34.4704
5	U5	Unknown	47582469	2.68598e+07	15016.4	N/A	N/A	1380	10420	65535	34480.1	19815.6	34.4704
6	U6	Unknown	32192128	1.09997e+07	15356.8	N/A	N/A	1380	11344	42960	23327.6	7381.64	34.4704
7	U7	Unknown	31620296	1.46198e+07	12319.2	N/A	N/A	1380	9528	58072	22913.3	12284.3	34.4704
8	U8	Unknown	30668248	1.21494e+07	13419.5	N/A	N/A	1380	9952	48904	22223.4	9246.67	34.4704
9	U9	Unknown	20739332	1.17939e+06	14173.9	N/A	N/A	1380	10648	20088	15028.5	937.701	34.4704
GTP	Third
No.	Label	Type	Volume (Int)	Adj. Vol. (Int)	Mean Bkgd. (Int)	Abs. Quant.	Rel. Quant.	# of Pixels	Min. Value (Int)	Max. Value (Int)	Mean Value (Int)	Std. Dev.	Area (mm2)
1	U1	Unknown	43121208	1.34958e+07	16624.8	N/A	N/A	1782	12020	56700	24198.2	11237.2	30.7986
2	U2	Unknown	38081804	1.1995e+07	14639.1	N/A	N/A	1782	10736	43268	21370.3	6986.04	30.7986
3	U3	Unknown	38535140	1.16535e+07	15085.1	N/A	N/A	1782	12384	44644	21624.7	7694.26	30.7986
4	U4	Unknown	36709496	1.07681e+07	14557.5	N/A	N/A	1782	10916	44152	20600.2	6570.76	30.7986
5	U5	Unknown	31579120	5.55531e+06	14603.7	N/A	N/A	1782	11028	28336	17721.2	2641.68	30.7986
dGTP	Third
No.	Label	Type	Volume (Int)	Adj. Vol. (Int)	Mean Bkgd. (Int)	Abs. Quant.	Rel. Quant.	# of Pixels	Min. Value (Int)	Max. Value (Int)	Mean Value (Int)	Std. Dev.	Area (mm2)
1	U1	Unknown	50291244	1.48701e+07	14728.1	N/A	N/A	2405	11976	49176	20911.1	8659.81	41.566
2	U2	Unknown	55924768	1.79781e+07	15778.2	N/A	N/A	2405	10992	52264	23253.5	9141.7	41.566
3	U3	Unknown	45929496	1.13042e+07	14397.2	N/A	N/A	2405	12284	39984	19097.5	6550.69	41.566
4	U4	Unknown	44653368	9.852e+06	14470.4	N/A	N/A	2405	11152	46364	18566.9	5074.02	41.566
5	U5	Unknown	38794916	2134576	15243.4	N/A	N/A	2405	10200	26104	16130.9	2899.63	41.566
dTTP	First
No.	Label	Type	Volume (Int)	Adj. Vol. (Int)	Mean Bkgd. (Int)	Abs. Quant.	Rel. Quant.	# of Pixels	Min. Value (Int)	Max. Value (Int)	Mean Value (Int)	Std. Dev.	Area (mm2)
1	U1	Unknown	55928064	1.6371e+07	9605.89	N/A	N/A	4118	5900	29584	13581.4	5885.03	34.8199
2	U2	Unknown	78070612	3.07687e+07	11486.6	N/A	N/A	4118	7112	48832	18958.4	9666.62	34.8199
3	U3	Unknown	65003164	2.4676e+07	9792.9	N/A	N/A	4118	5760	40372	15785.1	8283.44	34.8199
4	U4	Unknown	64671616	2.41463e+07	9841.01	N/A	N/A	4118	7496	37472	15704.6	6500.06	34.8199
5	U5	Unknown	60767992	8.61162e+06	8291.95	N/A	N/A	6290	6340	15964	9661.05	1614.62	53.1854
dTTP	Second
No.	Label	Type	Volume (Int)	Adj. Vol. (Int)	Mean Bkgd. (Int)	Abs. Quant.	Rel. Quant.	# of Pixels	Min. Value (Int)	Max. Value (Int)	Mean Value (Int)	Std. Dev.	Area (mm2)
1	U1	Unknown	25681892	8.44335e+06	12131.3	N/A	N/A	1421	9896	34676	18073.1	6548.09	35.4945
2	U2	Unknown	33320388	1.4245e+07	13423.9	N/A	N/A	1421	9668	48008	23448.5	9579.05	35.4945
3	U3	Unknown	29225352	1.16593e+07	12361.8	N/A	N/A	1421	9716	41268	20566.8	9375.87	35.4945
4	U4	Unknown	30897328	1.12553e+07	13822.7	N/A	N/A	1421	10496	41412	21743.4	8030.73	35.4945
5	U5	Unknown	20364004	1.75079e+06	13098.7	N/A	N/A	1421	10840	17096	14330.8	983.494	35.4945
dTTP	Third
No.	Label	Type	Volume (Int)	Adj. Vol. (Int)	Mean Bkgd. (Int)	Abs. Quant.	Rel. Quant.	# of Pixels	Min. Value (Int)	Max. Value (Int)	Mean Value (Int)	Std. Dev.	Area (mm2)
1	U1	Unknown	27151431	9.14202e+06	12369.1	N/A	N/A	1456	10536	40867	18648	7274.87	31.5785
2	U2	Unknown	33223375	1.32136e+07	13743	N/A	N/A	1456	10550	50633	22818.2	9493.76	31.5785
3	U3	Unknown	32845448	1.37084e+07	13143.6	N/A	N/A	1456	11145	50402	22558.7	10255.8	31.5785
4	U4	Unknown	33055240	1.13412e+07	14913.5	N/A	N/A	1456	11414	44847	22702.8	8307.53	31.5785
5	U5	Unknown	20738340	1.06881e+06	13509.3	N/A	N/A	1456	11429	16630	14243.4	767.888	31.5785
UTP dUTP	First
No.	Label	Type	Volume (Int)	Adj. Vol. (Int)	Mean Bkgd. (Int)	Abs. Quant.	Rel. Quant.	# of Pixels	Min. Value (Int)	Max. Value (Int)	Mean Value (Int)	Std. Dev.	Area (mm2)
1	U1	Unknown	41302932	1.66509e+07	13182.9	N/A	N/A	1870	9960	45680	22087.1	9468.34	34.8394
2	U2	Unknown	38660252	1.24505e+07	14015.9	N/A	N/A	1870	10792	38892	20673.9	7006.95	34.8394
3	U3	Unknown	45099712	1.86326e+07	14153.5	N/A	N/A	1870	10336	54760	24117.5	11112.9	34.8394
4	U4	Unknown	43694148	1.41174e+07	15816.5	N/A	N/A	1870	12480	46132	23365.8	7902.25	34.8394
5	U5	Unknown	37337476	1.39649e+07	12498.7	N/A	N/A	1870	10084	43164	19966.6	8046.9	34.8394
6	U6	Unknown	48145531	2.11579e+07	14431.9	N/A	N/A	1870	10768	65535	25746.3	11703.8	34.8394
7	U7	Unknown	35036612	1.29723e+07	11799.1	N/A	N/A	1870	9660	38876	18736.2	7487.08	34.8394
8	U8	Unknown	48213658	1.99498e+07	15114.4	N/A	N/A	1870	10620	65535	25782.7	11994.4	34.8394
9	U9	Unknown	24722456	1.46245e+06	12438.5	N/A	N/A	1870	10284	15740	13220.6	933.196	34.8394
UTP dUTP	Second
No.	Label	Type	Volume (Int)	Adj. Vol. (Int)	Mean Bkgd. (Int)	Abs. Quant.	Rel. Quant.	# of Pixels	Min. Value (Int)	Max. Value (Int)	Mean Value (Int)	Std. Dev.	Area (mm2)
1	U1	Unknown	37577092	1.5809e+07	12368.2	N/A	N/A	1760	9924	44976	21350.6	9089.28	34.5386
2	U2	Unknown	34525884	1.01364e+07	13857.7	N/A	N/A	1760	10032	37924	19617	6312.6	34.5386
3	U3	Unknown	39253876	1.72716e+07	12489.9	N/A	N/A	1760	9576	47052	22303.3	10954	34.5386
4	U4	Unknown	36455584	1.16252e+07	14108.2	N/A	N/A	1760	11024	39688	20713.4	6879.01	34.5386
5	U5	Unknown	33616732	1.22179e+07	12158.4	N/A	N/A	1760	9876	41372	19100.4	7555.01	34.5386
6	U6	Unknown	40955520	1.64868e+07	13902.7	N/A	N/A	1760	10152	50916	23270.2	9601.86	34.5386
7	U7	Unknown	31166420	9.86358e+06	12103.9	N/A	N/A	1760	9232	42976	17708.2	7956.58	34.5386
8	U8	Unknown	41580408	1.42158e+07	15548.1	N/A	N/A	1760	10868	65535	23625.2	11954.6	34.5386
9	U9	Unknown	22980652	812206	12595.7	N/A	N/A	1760	10388	15904	13057.2	736.254	34.5386
dUTP	Third
No.	Label	Type	Volume (Int)	Adj. Vol. (Int)	Mean Bkgd. (Int)	Abs. Quant.	Rel. Quant.	# of Pixels	Min. Value (Int)	Max. Value (Int)	Mean Value (Int)	Std. Dev.	Area (mm2)
1	U1	Unknown	64618544	2.18202e+07	7076.45	N/A	N/A	6048	5420	24340	10684.3	4309.75	42
2	U2	Unknown	81810916	3.49018e+07	7756.14	N/A	N/A	6048	5640	36912	13526.9	6512.35	42
3	U3	Unknown	71609056	2.57022e+07	7590.42	N/A	N/A	6048	5920	28432	11840.1	5219.74	42
4	U4	Unknown	80996448	3.21892e+07	8069.99	N/A	N/A	6048	5424	33484	13392.3	6063.37	42
5	U5	Unknown	55112776	1.11836e+07	7263.42	N/A	N/A	6048	5336	16600	9112.56	1762.25	42
UTP	Third
No.	Label	Type	Volume (Int)	Adj. Vol. (Int)	Mean Bkgd. (Int)	Abs. Quant.	Rel. Quant.	# of Pixels	Min. Value (Int)	Max. Value (Int)	Mean Value (Int)	Std. Dev.	Area (mm2)
1	U1	Unknown	37160944	1.27603e+07	7015.71	N/A	N/A	3478	5364	27876	10684.6	4816.6	35.181
2	U2	Unknown	48086388	2.12719e+07	7709.74	N/A	N/A	3478	5752	38964	13825.9	7005.72	35.181
3	U3	Unknown	44954968	1.90038e+07	7461.53	N/A	N/A	3478	5856	39744	12925.5	7064.4	35.181
4	U4	Unknown	45441964	1.74462e+07	8049.4	N/A	N/A	3478	5856	34588	13065.5	5601.93	35.181
5	U5	Unknown	32063484	7.08138e+06	7182.89	N/A	N/A	3478	5332	16372	9218.94	2100.25	35.181
