# Supplementary material for: Mechanistic Insight Into Cadmium- and Zinc-Induced Inactivation of the Candida albicans Pif1 Helicase
Source: Front Mol Biosci. 2022 Jan 21;8:778647. doi: 10.3389/fmolb.2021.778647 (PMC8815974; doi:10.3389/fmolb.2021.778647)
Supplement: Supplementary file 2 [file DataSheet4.ZIP]

Archive with 10 entries (9 files):
- Supplement 4-1.tif
- Supplement 4-2.tif
- Supplement 4.docx
- The original image/
- The original image/Supplement 4-2, A, the original image.tif
- The original image/Supplement 4-2, B, the original image.tif
- The original image/Supplement 4-2, C, the original image.tif
- The original image/Supplement 4-2, D, lane 1-4,the original image.tif
- The original image/Supplement 4-2, D, lane 5-7,the original image.tif5.tif
- The original image/Supplement 4-2, D, lane 8-11,the original image.tif5.tif
