# Supplementary material for: Mechanistic Insight Into Cadmium- and Zinc-Induced Inactivation of the Candida albicans Pif1 Helicase
Source: Front Mol Biosci. 2022 Jan 21;8:778647. doi: 10.3389/fmolb.2021.778647 (PMC8815974; doi:10.3389/fmolb.2021.778647)
Supplement: Supplementary file 3 [file DataSheet1.ZIP]

Archive with 13 entries (12 files):
- Supplement 1,Grey value.xlsx
- Supplement 1.docx
- Supplement 1.tif
- The original image/
- The original image/BS12-First, the original image.tif
- The original image/BS12-Second, the original image.tif
- The original image/BS12-Third, the original image.tif
- The original image/OhS22D21-First, the original image.tif
- The original image/OhS22D21-Second, the original image.tif
- The original image/OhS22D21-Third, the original image.tif
- The original image/YS22-First, the original image.tif
- The original image/YS22-Second, the original image.tif
- The original image/YS22-Third, the original image.tif
