# Supplementary material for: Mechanistic Insight Into Cadmium- and Zinc-Induced Inactivation of the Candida albicans Pif1 Helicase
Source: Front Mol Biosci. 2022 Jan 21;8:778647. doi: 10.3389/fmolb.2021.778647 (PMC8815974; doi:10.3389/fmolb.2021.778647)
Supplement: Supplementary file 3 [file DataSheet1.ZIP › Supplement 1,Grey value.xlsx]

## Sheet: Sheet1
OhS22D21	First
No.	Label	Type	Volume (Int)	Adj. Vol. (Int)	Mean Bkgd. (Int)	Abs. Quant.	Rel. Quant.	# of Pixels	Min. Value (Int)	Max. Value (Int)	Mean Value (Int)	Std. Dev.	Area (mm2)
1	U1	Unknown	28291287	8.72573e+06	13437.9	N/A	N/A	1456	11403	37098	19430.8	7270.58	34.7343
2	U2	Unknown	51074683	2.70473e+07	16502.3	N/A	N/A	1456	10694	65535	35078.8	18363.9	34.7343
3	U3	Unknown	20426915	894142	13415.4	N/A	N/A	1456	11410	19140	14029.5	737.403	34.7343
OhS22D21	Second
No.	Label	Type	Volume (Int)	Adj. Vol. (Int)	Mean Bkgd. (Int)	Abs. Quant.	Rel. Quant.	# of Pixels	Min. Value (Int)	Max. Value (Int)	Mean Value (Int)	Std. Dev.	Area (mm2)
1	U1	Unknown	31692987	1.01929e+07	14333.4	N/A	N/A	1500	12269	42614	21128.7	7195.77	35.7839
2	U2	Unknown	56771764	2.9156e+07	18410.5	N/A	N/A	1500	12830	65535	37847.8	18097.3	35.7839
3	U3	Unknown	22472117	904687	14378.3	N/A	N/A	1500	12053	16785	14981.4	777.454	35.7839
OhS22D21	Third
No.	Label	Type	Volume (Int)	Adj. Vol. (Int)	Mean Bkgd. (Int)	Abs. Quant.	Rel. Quant.	# of Pixels	Min. Value (Int)	Max. Value (Int)	Mean Value (Int)	Std. Dev.	Area (mm2)
1	U1	Unknown	21916829	8.70568e+06	12221.2	N/A	N/A	1081	10774	37745	20274.6	7215.35	25.7883
2	U2	Unknown	43944519	2.48456e+07	17667.8	N/A	N/A	1081	10853	65535	40651.7	18353.3	25.7883
3	U3	Unknown	15018558	612499	13326.6	N/A	N/A	1081	11575	16657	13893.2	1094.9	25.7883
BS12	First
No.	Label	Type	Volume (Int)	Adj. Vol. (Int)	Mean Bkgd. (Int)	Abs. Quant.	Rel. Quant.	# of Pixels	Min. Value (Int)	Max. Value (Int)	Mean Value (Int)	Std. Dev.	Area (mm2)
1	U1	Unknown	62628684	2.04969e+07	12825.5	N/A	N/A	3285	9848	35508	19065	5724.8	38.1452
2	U2	Unknown	69471208	1.67882e+07	16037.5	N/A	N/A	3285	10140	46856	21148	5247.69	38.1452
3	U3	Unknown	53411844	5091027	14709.5	N/A	N/A	3285	10232	21744	16259.3	2140.98	38.1452
BS12	Second
No.	Label	Type	Volume (Int)	Adj. Vol. (Int)	Mean Bkgd. (Int)	Abs. Quant.	Rel. Quant.	# of Pixels	Min. Value (Int)	Max. Value (Int)	Mean Value (Int)	Std. Dev.	Area (mm2)
1	U1	Unknown	55530140	1.83345e+07	13476.7	N/A	N/A	2760	11116	38300	20119.6	5663.88	32.0489
2	U2	Unknown	63761369	1.61114e+07	17264.5	N/A	N/A	2760	11752	65535	23102	4978.33	32.0489
3	U3	Unknown	43676656	3.01698e+06	14731.8	N/A	N/A	2760	10588	20240	15824.9	1637.13	32.0489
BS12	Third
No.	Label	Type	Volume (Int)	Adj. Vol. (Int)	Mean Bkgd. (Int)	Abs. Quant.	Rel. Quant.	# of Pixels	Min. Value (Int)	Max. Value (Int)	Mean Value (Int)	Std. Dev.	Area (mm2)
1	U1	Unknown	53451964	1.77236e+07	12945.1	N/A	N/A	2760	10380	33200	19366.7	5517.63	32.0489
2	U2	Unknown	64036520	1.66402e+07	17172.6	N/A	N/A	2760	11232	37292	23201.6	4948.68	32.0489
3	U3	Unknown	46395500	4.29943e+06	15252.2	N/A	N/A	2760	10956	22856	16810	2452.39	32.0489
YS22	First
No.	Label	Type	Volume (Int)	Adj. Vol. (Int)	Mean Bkgd. (Int)	Abs. Quant.	Rel. Quant.	# of Pixels	Min. Value (Int)	Max. Value (Int)	Mean Value (Int)	Std. Dev.	Area (mm2)
1	U1	Unknown	52914960	8.6743e+06	9507.99	N/A	N/A	4653	8148	16632	11372.2	1999.26	28.0093
2	U2	Unknown	76718864	2.61233e+07	10873.8	N/A	N/A	4653	7628	38528	16488	7239.03	28.0093
3	U3	Unknown	48044648	2.88665e+06	9705.14	N/A	N/A	4653	7828	13312	10325.5	1126.35	28.0093
YS22	Second
No.	Label	Type	Volume (Int)	Adj. Vol. (Int)	Mean Bkgd. (Int)	Abs. Quant.	Rel. Quant.	# of Pixels	Min. Value (Int)	Max. Value (Int)	Mean Value (Int)	Std. Dev.	Area (mm2)
1	U1	Unknown	50930087	9.85331e+06	26501.1	N/A	N/A	1550	24112	47523	32858.1	6085.95	38.016
2	U2	Unknown	77224342	2.56695e+07	33261.2	N/A	N/A	1550	27625	65535	49822.2	12564.5	38.016
3	U3	Unknown	51742387	8.61102e+06	27826.7	N/A	N/A	1550	24385	45769	33382.2	5055.62	38.016
YS22	Third
No.	Label	Type	Volume (Int)	Adj. Vol. (Int)	Mean Bkgd. (Int)	Abs. Quant.	Rel. Quant.	# of Pixels	Min. Value (Int)	Max. Value (Int)	Mean Value (Int)	Std. Dev.	Area (mm2)
1	U1	Unknown	56907224	5.96711e+06	26952.4	N/A	N/A	1890	25014	43355	30109.6	3840.6	46.355
2	U2	Unknown	85559105	2.63552e+07	31324.8	N/A	N/A	1890	26751	65535	45269.4	13035.9	46.355
3	U3	Unknown	53941297	1.90405e+06	27532.9	N/A	N/A	1890	25426	38329	28540.4	1822.59	46.355
				The original data of the unwinding ratio
				Unwinding (%)	First	Second	Third	Average	Stdev
				OhS22D21	74.9827	73.4866	73.5701	74.0132	0.840724
				BS12	36.3333	41.6637	41.0478	39.6816	2.91604
				YS22	72.8171	63.3866	80.3831	72.1956	8.5153
