# Supplementary material for: Mechanistic Insight Into Cadmium- and Zinc-Induced Inactivation of the Candida albicans Pif1 Helicase
Source: Front Mol Biosci. 2022 Jan 21;8:778647. doi: 10.3389/fmolb.2021.778647 (PMC8815974; doi:10.3389/fmolb.2021.778647)
Supplement: Supplementary file 4 [file DataSheet2.ZIP]

Archive with 19 entries (18 files):
- Supplement 2,Grey value.xlsx
- Supplement 2.docx
- Supplement 2.tif
- The original image/
- The original image/OhS12D12,first,The original image.tif
- The original image/OhS12D12,second,The original image.tif
- The original image/OhS12D12,third,The original image.tif
- The original image/OhS12D20,first,The original image.tif
- The original image/OhS12D20,second,The original image.tif
- The original image/OhS12D20,third,The original image.tif
- The original image/OhS12D28,first,The original image.tif
- The original image/OhS12D28,second,The original image.tif
- The original image/OhS12D28,third,The original image.tif
- The original image/OhS20D20,first,The original image.tif
- The original image/OhS20D20,second,The original image.tif
- The original image/OhS20D20,third,The original image.tif
- The original image/OhS4D20,first,The original image.tif
- The original image/OhS4D20,second,The original image.tif
- The original image/OhS4D20,third,The original image.tif
