# Supplementary material for: Mechanistic Insight Into Cadmium- and Zinc-Induced Inactivation of the Candida albicans Pif1 Helicase
Source: Front Mol Biosci. 2022 Jan 21;8:778647. doi: 10.3389/fmolb.2021.778647 (PMC8815974; doi:10.3389/fmolb.2021.778647)
Supplement: Supplementary file 4 [file DataSheet2.ZIP › Supplement 2,Grey value.xlsx]

## Sheet: Sheet1
OhS4D20	First
No.	Label	Type	Volume (Int)	Adj. Vol. (Int)	Mean Bkgd. (Int)	Abs. Quant.	Rel. Quant.	# of Pixels	Min. Value (Int)	Max. Value (Int)	Mean Value (Int)	Std. Dev.	Area (mm2)
1	U1	Unknown	88369328	3.75764e+07	7044.79	N/A	N/A	7210	5396	30108	12256.5	5625.79	49.2099
2	U2	Unknown	65880096	1.19083e+07	7485.69	N/A	N/A	7210	5236	32292	9137.32	2169.41	49.2099
3	U3	Unknown	63486532	1.0332e+07	7372.33	N/A	N/A	7210	5416	35300	8805.34	2019	49.2099
	Second
No.	Label	Type	Volume (Int)	Adj. Vol. (Int)	Mean Bkgd. (Int)	Abs. Quant.	Rel. Quant.	# of Pixels	Min. Value (Int)	Max. Value (Int)	Mean Value (Int)	Std. Dev.	Area (mm2)
1	U1	Unknown	45437896	1.39985e+07	16652.2	N/A	N/A	1888	11648	44336	24066.7	6815.3	32.275
2	U2	Unknown	25033460	2.55189e+06	11907.6	N/A	N/A	1888	9660	22884	13259.2	1618.43	32.275	0.099305
3	U3	Unknown	20210356	1.0085e+06	10170.5	N/A	N/A	1888	8324	14976	10704.6	1094.97	32.275
	Third
No.	Label	Type	Volume (Int)	Adj. Vol. (Int)	Mean Bkgd. (Int)	Abs. Quant.	Rel. Quant.	# of Pixels	Min. Value (Int)	Max. Value (Int)	Mean Value (Int)	Std. Dev.	Area (mm2)
1	U1	Unknown	36134104	9.89103e+06	13899.9	N/A	N/A	1888	9148	36016	19138.8	5696.27	35.5459
2	U2	Unknown	19219268	2.45395e+06	8879.94	N/A	N/A	1888	6456	14020	10179.7	1299.21	35.5459	0.0983532
3	U3	Unknown	18289916	1.37502e+06	8959.16	N/A	N/A	1888	6980	20500	9687.46	942.73	35.5459
OhS12D20	First
No.	Label	Type	Volume (Int)	Adj. Vol. (Int)	Mean Bkgd. (Int)	Abs. Quant.	Rel. Quant.	# of Pixels	Min. Value (Int)	Max. Value (Int)	Mean Value (Int)	Std. Dev.	Area (mm2)
1	U1	Unknown	34096448	1.3127e+07	11421.2	N/A	N/A	1836	9632	39352	18571	7606.03	36.7728
2	U2	Unknown	25541416	5760556	10773.9	N/A	N/A	1836	8256	24684	13911.5	3558.43	36.7728
3	U3	Unknown	20668032	155995	11172.1	N/A	N/A	1836	8608	14488	11257.1	1044.84	36.7728
	Second
No.	Label	Type	Volume (Int)	Adj. Vol. (Int)	Mean Bkgd. (Int)	Abs. Quant.	Rel. Quant.	# of Pixels	Min. Value (Int)	Max. Value (Int)	Mean Value (Int)	Std. Dev.	Area (mm2)
1	U1	Unknown	88143692	3.4292e+07	11519.1	N/A	N/A	4675	9000	41700	18854.3	7785.54	43.9714
2	U2	Unknown	75582712	2.08989e+07	11697.1	N/A	N/A	4675	8072	52056	16167.4	3918.47	43.9714
3	U3	Unknown	65772304	6.34153e+06	12712.5	N/A	N/A	4675	8680	22076	14068.9	2819.48	43.9714
	Third
No.	Label	Type	Volume (Int)	Adj. Vol. (Int)	Mean Bkgd. (Int)	Abs. Quant.	Rel. Quant.	# of Pixels	Min. Value (Int)	Max. Value (Int)	Mean Value (Int)	Std. Dev.	Area (mm2)
1	U1	Unknown	45205712	1.85012e+07	11412.2	N/A	N/A	2340	8844	49200	19318.7	8395.38	40.8858
2	U2	Unknown	33563940	7.5108e+06	11133.8	N/A	N/A	2340	8748	31640	14343.6	3057.01	40.8858
3	U3	Unknown	25762612	620864	10744.3	N/A	N/A	2340	8580	30024	11009.7	1144.16	40.8858
OhS20D20	First
No.	Label	Type	Volume (Int)	Adj. Vol. (Int)	Mean Bkgd. (Int)	Abs. Quant.	Rel. Quant.	# of Pixels	Min. Value (Int)	Max. Value (Int)	Mean Value (Int)	Std. Dev.	Area (mm2)
1	U1	Unknown	47992116	1.25224e+07	14418.6	N/A	N/A	2460	9652	31904	19509	4917.53	23.1379
2	U2	Unknown	51423060	1.70541e+07	13971.1	N/A	N/A	2460	9124	35840	20903.7	6339.73	23.1379
3	U3	Unknown	39174880	4.77234e+06	13984.8	N/A	N/A	2460	9080	22804	15924.8	2874.45	23.1379
	Second
No.	Label	Type	Volume (Int)	Adj. Vol. (Int)	Mean Bkgd. (Int)	Abs. Quant.	Rel. Quant.	# of Pixels	Min. Value (Int)	Max. Value (Int)	Mean Value (Int)	Std. Dev.	Area (mm2)
1	U1	Unknown	24425328	6.18962e+06	16180.8	N/A	N/A	1127	13740	31712	21672.9	4592.42	25.6499
2	U2	Unknown	24925108	6.18898e+06	16624.8	N/A	N/A	1127	13388	33868	22116.3	4434.01	25.6499
3	U3	Unknown	16745052	451343	14457.6	N/A	N/A	1127	12640	24776	14858.1	916.042	25.6499
	Third
No.	Label	Type	Volume (Int)	Adj. Vol. (Int)	Mean Bkgd. (Int)	Abs. Quant.	Rel. Quant.	# of Pixels	Min. Value (Int)	Max. Value (Int)	Mean Value (Int)	Std. Dev.	Area (mm2)
1	U1	Unknown	18182524	4.76883e+06	14611.9	N/A	N/A	918	10268	35144	19806.7	5500.13	17.2835
2	U2	Unknown	22631716	6.12198e+06	17984.5	N/A	N/A	918	12176	42792	24653.3	6589.84	17.2835
3	U3	Unknown	13160552	628318	13651.7	N/A	N/A	918	11300	18616	14336.1	1110.62	17.2835
OhS12D12	First
No.	Label	Type	Volume (Int)	Adj. Vol. (Int)	Mean Bkgd. (Int)	Abs. Quant.	Rel. Quant.	# of Pixels	Min. Value (Int)	Max. Value (Int)	Mean Value (Int)	Std. Dev.	Area (mm2)
1	U1	Unknown	21072576	6.26503e+06	10637.6	N/A	N/A	1392	9014	24078	15138.3	3875.68	31.9835
2	U2	Unknown	22271290	6.47462e+06	11348.2	N/A	N/A	1392	9050	28505	15999.5	4898.92	31.9835
3	U3	Unknown	18559787	2.46455e+06	11562.7	N/A	N/A	1392	10016	22725	13333.2	2033.03	31.9835
	Second
No.	Label	Type	Volume (Int)	Adj. Vol. (Int)	Mean Bkgd. (Int)	Abs. Quant.	Rel. Quant.	# of Pixels	Min. Value (Int)	Max. Value (Int)	Mean Value (Int)	Std. Dev.	Area (mm2)
1	U1	Unknown	20926272	5478336	11494	N/A	N/A	1344	8792	25612	15570.1	3986.12	33.877
2	U2	Unknown	21084492	4930956	12019	N/A	N/A	1344	8796	26292	15687.9	4083.53	33.877
3	U3	Unknown	17657576	1.47347e+06	12041.7	N/A	N/A	1344	9860	17796	13138.1	1401.97	33.877
	Third
No.	Label	Type	Volume (Int)	Adj. Vol. (Int)	Mean Bkgd. (Int)	Abs. Quant.	Rel. Quant.	# of Pixels	Min. Value (Int)	Max. Value (Int)	Mean Value (Int)	Std. Dev.	Area (mm2)
1	U1	Unknown	18938992	5.57016e+06	9947.05	N/A	N/A	1344	7956	25552	14091.5	4500.6	33.877
2	U2	Unknown	18835516	4.87646e+06	10386.2	N/A	N/A	1344	8344	24452	14014.5	4082.51	33.877
3	U3	Unknown	16079436	1.88707e+06	10559.8	N/A	N/A	1344	8372	17104	11963.9	2006.04	33.877
OhS12D28	First
No.	Label	Type	Volume (Int)	Adj. Vol. (Int)	Mean Bkgd. (Int)	Abs. Quant.	Rel. Quant.	# of Pixels	Min. Value (Int)	Max. Value (Int)	Mean Value (Int)	Std. Dev.	Area (mm2)
1	U1	Unknown	34682428	1.1711e+07	14357.2	N/A	N/A	1600	9852	38216	21676.5	7448.24	24.4286
2	U2	Unknown	29783848	4.39793e+06	15866.2	N/A	N/A	1600	9768	26856	18614.9	3619.22	24.4286
3	U3	Unknown	19692148	744807	11842.1	N/A	N/A	1600	9736	15132	12307.6	825.206	24.4286
	Second
No.	Label	Type	Volume (Int)	Adj. Vol. (Int)	Mean Bkgd. (Int)	Abs. Quant.	Rel. Quant.	# of Pixels	Min. Value (Int)	Max. Value (Int)	Mean Value (Int)	Std. Dev.	Area (mm2)
1	U1	Unknown	17150020	6.56707e+06	15183.6	N/A	N/A	697	12692	42448	24605.5	7311.12	17.4101
2	U2	Unknown	14377816	3.93018e+06	14989.4	N/A	N/A	697	11576	39772	20628.1	5822.09	17.4101
3	U3	Unknown	8512052	601195	11349.9	N/A	N/A	697	9140	15780	12212.4	1096.83	17.4101
	Third
No.	Label	Type	Volume (Int)	Adj. Vol. (Int)	Mean Bkgd. (Int)	Abs. Quant.	Rel. Quant.	# of Pixels	Min. Value (Int)	Max. Value (Int)	Mean Value (Int)	Std. Dev.	Area (mm2)
1	U1	Unknown	68968592	2.28628e+07	15789.6	N/A	N/A	2920	11832	41792	23619.4	6817.99	27.4645
2	U2	Unknown	54548928	1.21915e+07	14506	N/A	N/A	2920	11132	30264	18681.1	3457.15	27.4645
3	U3	Unknown	45395172	6.07186e+06	13466.9	N/A	N/A	2920	9348	22772	15546.3	2523.92	27.4645
					The original data of the unwinding ratio
					Unwinding(%)	First	Second	Third	Average	Stdev
					OhS4D20	4.02588	9.9305	9.83532	7.96229	3.40903
					OhS12D20	29.9203	29.8006	27.1352	28.952	1.57455
					OhS20D20	49.5151	48.1053	53.5314	50.3839	2.81549
					OhS12D12	39.0271	38.6924	34.9246	37.548	2.27811
					OhS12D28	23.777	31.1308	21.1149	25.3409	5.18788
