# Supplementary material for: Mechanistic Insight Into Cadmium- and Zinc-Induced Inactivation of the Candida albicans Pif1 Helicase
Source: Front Mol Biosci. 2022 Jan 21;8:778647. doi: 10.3389/fmolb.2021.778647 (PMC8815974; doi:10.3389/fmolb.2021.778647)
Supplement: Supplementary file 5 [file DataSheet5.ZIP]

Archive with 3 entries (3 files):
- Supplement 5.docx
- Supplement 5.tif
- Supplement5,the original image.tif
